# Supplementary material for: Predictors of Chemosensitivity in Triple Negative Breast Cancer: An Integrated Genomic Analysis
Source: PLoS Med. 2016 Dec 13;13(12):e1002193. doi: 10.1371/journal.pmed.1002193 (PMC5154510; doi:10.1371/journal.pmed.1002193)
Supplement: S1 Table — (XLSX) [file pmed.1002193.s014.xlsx]

## Sheet: S2
Pathway Name	FET Pvalue	Permutation P-value (permute response label, single pathway 1000 times)	Permutation P-value (permutation distribution over all pathways 1000 x 714)	Group	Number of Genes in Pathway	Genes
Regulation of Androgen receptor activity	0.00349496	0.002	0.000211485	pCR	59	AR,SRC,CARM1,HOXB13,PDE9A,TMPRSS2,EGR1,HDAC7,MDM2,KLK2,HDAC1,GATA2,CEBPA,SENP1,FOXO1,SRY,SIRT1,JUN,NR0B1,AKR1B1,KLK3,AREG,CREBBP,EIF4E,NR3C1,DNAJA1,PLAG1,PKN1,MAPK8,MAP2K6,PROS1,OPN1LW,MAP2K4,SMARCA2,SMARCC1,SMARCE1,NR2C1,NR2C2,TNFSF14,TNFRSF14,TRIM24,KAT2B,NPEPPS,HDAC9,GNB2L1,NCOA2,APPBP2,KAT5,EHMT2,KAT7,SPDEF,RCHY1,PSAT1,PAG1,PCBP4,TAS1R2,DEPDC7,TXNRD3,SLC36A1
FOXA1 transcription factor network	0.0080008	0.004	0.166611	pCR	58	JUNB,FOS,JUND,FOSB,JUN,AR,FOXA1,SP1,BRCA1,SFTPD,SHH,FOXA2,C4BPB,SOD1,COL18A1,AP1B1,PRDM15,NDUFV3,PISD,ATP5J,TFF1,CEBPB,DSCAM,NRIP1,GCG,XBP1,APOB,AKR1B1,KLK3,AREG,CDKN1B,CREBBP,CYP2C18,DBT,EIF4E,FOSL2,NFIC,NKX3-1,SERPINA1,PLAG1,PROS1,PSG1,OPN1LW,SNORA62,SCGB1A1,XBP1P1,FOSL1,NCOA3,NPEPPS,SFI1,RNASEH2A,ERAL1,SNORD12C,PSAT1,PAG1,PCBP4,ANIB1,DAND5
Arf6 signaling events	0.0169388	0.015	0.0787983	RD	33	IPCEF1,MET,HGF,GNAQ,EGF,EGFR,KIF13B,ARF6,LHCGR,GIT1,ACAP1,EPHA2,NCK1,ARAP2,FBXO8,KIF3B,TRE17,SRC,TSHR,ACAP2,AGTR1,ADRA1D,IL6,PSD,SOS1,RNMT,USP6,CYTH3,CYTH2,IQSEC1,ADAP1,GULP1,MTG1
oxidative stress induced gene expression via nrf2	0.045156	0.043	0.00563725	RD	12	KEAP1,NFE2L2,GSTA2,AKR7A2,UGT1A6,CRYZ,POR,GABPA,ROS1,VDAC2,DYT10,PRRT2
Ceramide signaling pathway	0.045156	0.018	0.00195098	RD	50	BAG4,RELA,MADD,TRADD,TRAF2,FADD,PDGFA,BAX,BAD,SPHK2,IGF1,EGF,MYC,RB1,BCL2,RAF1,AKT1,MAP4K4,EIF2A,RAX,BID,BIRC3,EIF2S1,ETFA,ETFB,ETFDH,AGFG1,MAP3K1,PAWR,PKLR,MAPK1,MAPK3,MAPK8,MAP2K1,MAP2K2,EIF2AK2,MAP2K4,NSMAF,PRKRA,RIPK1,CRADD,KSR1,F2RL3,AIFM1,TANK,CNKSR1,CNTRL,RPAIN,GRDX,PWAR4
BIOCARTA_CERAMIDE_PATHWAY	0.045156	0.002	0.00147899	RD	22	CASP8,NSMAF,BCL2,MAPK8,RAF1,MAP3K1,RELA,BAX,MAP2K1,TNFRSF1A,MAP2K4,SMPD1,CYCS,TRAF2,FADD,RIPK1,MAPK3,BAD,NFKB1,TRADD,AIFM1,MAPK1
BIOCARTA_MET_PATHWAY	0.0478409	0.019	0.0942311	RD	37	JUN,HRAS,MAPK8,STAT3,ACTA1,PTPN11,RAF1,ELK1,HGF,MET,PXN,SRC,RAP1A,PTEN,PTK2,ITGA1,RAP1B,MAP2K2,MAP2K1,PAK1,DOCK1,MAP4K1,RASA1,CRK,PIK3CA,RAPGEF1,ITGB1,CRKL,GAB1,GRB2,MAPK3,PTK2B,FOS,PIK3CG,PIK3R1,SOS1,MAPK1
Stabilization and expansion of the E-cadherin adherens junction	0.0481603	0.01	0.0922493	RD	48	RAC1,PAK1,CDC42,MET,HGF,EGF,EGFR,IGF1,GIT1,NCK1,EPHA2,ARF6,RHOA,MYL2,SRA1,ABI1,LPP,PIP5K1C,VASP,KIF3C,DIAPH1,MGAT3,ROCK1,PLEKHA7,ADRA1D,IL6,IL8,NAP1L1,PKN1,SOS1,SOX9,RNMT,NAPSA,CHERP,NCKAP1,EXOC3,CYFIP1,LIMA1,C9orf156,ENAH,CAMSAP3,SCAF1,EXOC4,AZI2,NAA25,MTG1,TAB3,MOGAT3
BIOCARTA_TCR_PATHWAY	0.0481603	0.011	0.0924398	RD	49	JUN,ZAP70,CALM2,PRKCB,LOC124827,RAF1,ELK1,PRKCA,SHC1,CALM1,PPP3CC,MAP2K4,CYCSP35,PTPN7,LOC147908,MAP3K1,MAP2K1,VAV1,RASA1,GRB2,MAPK3,NFKB1,NFKBIA,RAC1,SOS1,HRAS,MAPK8,NFATC4,NFATC3,RELA,LAT,CD247,CD3D,CD3E,CD3G,PPP3CB,PPP3CA,PIK3CA,TRB@,PLCG1,TRA@,CALM3,FYN,NFATC2,NFATC1,FOS,PIK3CG,LCK,PIK3R1
FET - Fisher Exact Test
