# Supplementary material for: Predictors of Chemosensitivity in Triple Negative Breast Cancer: An Integrated Genomic Analysis
Source: PLoS Med. 2016 Dec 13;13(12):e1002193. doi: 10.1371/journal.pmed.1002193 (PMC5154510; doi:10.1371/journal.pmed.1002193)
Supplement: S2 Table — (XLSX) [file pmed.1002193.s015.xlsx]

## Sheet: Supply_table3.txt
TNBC samplebarcode	Exomeseq mutation call	Exomeseq alignment	RNAseqV2 Expression	RNAseq alignment	CNV	Methylation
TCGA-AR-A1AR	1	1	1	1	1	1
TCGA-BH-A1EW	1	1	1	1	1	1
TCGA-E2-A14N	1	1	1	1	1	1
TCGA-A2-A1G6	1	1	1	1	1	1
TCGA-BH-A1F6	1	1	1	1	1	1
TCGA-BH-A1FC	1	1	1	1	1	1
TCGA-D8-A1JF	1	1	1	1	1	1
TCGA-D8-A1JL	1	1	1	1	1	1
TCGA-AO-A1KR	1	1	1	1	1	1
TCGA-E2-A1L7	1	1	1	1	1	1
TCGA-E2-A1LL	1	1	1	1	1	1
TCGA-EW-A1OV	1	1	1	1	1	1
TCGA-EW-A1OW	0	0	1	1	1	0
TCGA-EW-A1P4	1	1	1	1	1	1
TCGA-EW-A1P8	1	1	1	1	1	1
TCGA-EW-A1PB	1	1	1	1	1	1
TCGA-E2-A1LH	1	1	1	1	1	1
TCGA-D8-A1XK	1	1	1	1	1	1
TCGA-D8-A1XQ	1	1	1	1	1	1
TCGA-EW-A1PH	1	1	1	1	1	1
TCGA-E2-A1LS	1	1	1	1	1	1
TCGA-A7-A26G	1	1	1	1	1	1
TCGA-AR-A256	1	1	1	1	1	1
TCGA-D8-A27F	1	1	1	1	1	1
TCGA-D8-A27M	1	1	1	1	1	1
TCGA-GM-A2DF	1	1	1	1	1	1
TCGA-GM-A2DH	1	1	1	1	1	1
TCGA-AC-A2QH	1	1	1	1	1	1
TCGA-AR-A2LR	1	1	1	1	1	1
TCGA-GM-A2DB	1	1	1	1	1	1
TCGA-HN-A2NL	1	1	1	1	1	1
TCGA-AC-A2QJ	1	1	1	1	1	1
TCGA-AC-A2BK	1	1	1	1	1	1
TCGA-GI-A2C9	1	1	1	1	1	1
TCGA-EW-A3U0	1	1	1	1	1	1
TCGA-A2-A3XT	1	1	1	1	1	1
TCGA-A2-A3XX	1	1	1	1	1	1
TCGA-A2-A3XY	1	1	1	1	1	1
TCGA-B6-A402	1	1	1	1	1	1
TCGA-BH-A42U	1	1	1	1	1	1
TCGA-LL-A441	1	1	1	1	1	1
TCGA-A7-A4SE	1	1	1	1	1	1
TCGA-AR-A5QQ	1	1	1	1	1	1
TCGA-LL-A5YO	1	1	1	1	1	1
TCGA-A7-A6VV	0	1	1	1	1	0
TCGA-A7-A6VW	0	1	1	1	1	0
TCGA-A7-A6VY	0	1	1	1	1	0
TCGA-LL-A73Y	0	1	1	1	1	0
TCGA-OL-A6VO	0	1	1	1	1	0
TCGA-S3-AA10	0	1	1	1	1	0
TCGA-S3-AA15	0	1	1	1	1	0
TCGA-A2-A0D0	1	1	1	1	1	1
TCGA-A8-A07O	1	1	1	1	1	1
TCGA-A8-A09X	1	1	1	1	1	1
TCGA-AN-A0AL	1	1	1	1	1	1
TCGA-A2-A0CM	1	1	1	1	1	1
TCGA-A2-A0D2	1	1	1	1	1	1
TCGA-A8-A07C	1	1	1	1	1	1
TCGA-AN-A04D	1	1	1	1	1	1
TCGA-AO-A0J4	1	1	1	1	1	1
TCGA-AO-A0J6	1	1	1	1	1	1
TCGA-AQ-A04J	1	1	1	1	1	1
TCGA-AO-A0JL	1	0	1	1	1	1
TCGA-BH-A0B3	1	1	1	1	1	1
TCGA-BH-A0B9	1	1	1	1	1	1
TCGA-BH-A0E0	1	1	1	1	1	1
TCGA-A1-A0SK	1	1	1	1	1	1
TCGA-A1-A0SP	1	1	1	1	1	1
TCGA-A2-A0SX	1	1	1	1	1	1
TCGA-A2-A0T0	1	1	1	1	1	1
TCGA-BH-A0RX	1	1	1	1	1	1
TCGA-A2-A0YE	1	1	1	1	1	1
TCGA-AR-A0TU	1	1	1	1	1	1
TCGA-AR-A0U4	1	1	1	1	1	1
TCGA-BH-A0WA	1	1	1	1	1	1
TCGA-AO-A03U	1	1	1	1	1	1
TCGA-AO-A124	1	1	1	1	1	1
TCGA-AO-A128	1	1	1	1	1	1
TCGA-AO-A129	1	1	1	1	1	1
TCGA-A2-A04U	1	1	1	1	1	1
TCGA-A7-A0DA	1	1	1	1	1	1
TCGA-AO-A12F	1	1	1	1	1	1
TCGA-AR-A0TS	1	1	1	1	1	1
TCGA-AR-A0U1	1	1	0	0	1	1
TCGA-BH-A0BG	1	1	1	1	1	1
TCGA-BH-A0BL	1	1	1	1	1	1
TCGA-D8-A13Z	1	1	1	1	1	1
TCGA-D8-A143	1	1	1	1	1	1
TCGA-E2-A14R	1	1	1	1	1	1
TCGA-E2-A14X	1	1	1	1	1	1
TCGA-BH-A18G	1	1	1	1	1	1
TCGA-A2-A0T2	1	1	1	1	1	1
TCGA-E2-A150	1	1	1	1	1	1
TCGA-E2-A158	1	1	1	1	1	1
TCGA-AR-A1AY	1	1	1	1	1	1
TCGA-A2-A1G1	1	1	1	1	1	1
TCGA-B6-A1KF	1	1	1	1	1	1
TCGA-E2-A1LK	1	1	1	1	1	1
TCGA-E2-A1LG	1	1	1	1	1	1
TCGA-E2-A1LI	1	1	1	1	1	1
TCGA-A7-A26F	1	1	1	1	1	1
TCGA-A7-A26I	1	1	1	1	1	1
TCGA-B6-A0I1	0	1	1	1	1	0
TCGA-A7-A0CE	1	1	1	1	1	1
TCGA-A2-A04P	0	1	1	1	1	0
TCGA-A2-A04Q	1	1	1	1	1	1
TCGA-A2-A04T	1	1	1	1	1	1
TCGA-B6-A0I6	0	1	1	1	1	0
TCGA-B6-A0IQ	0	1	1	1	1	0
TCGA-BH-A0E6	1	1	1	1	1	1
TCGA-B6-A0RE	0	1	1	1	1	0
TCGA-A1-A0SO	1	1	1	1	1	1
TCGA-A2-A0ST	0	1	1	1	1	0
TCGA-B6-A0RT	0	1	1	1	1	0
TCGA-B6-A0RU	0	1	1	1	1	0
TCGA-A2-A0YM	0	1	1	1	1	0
TCGA-B6-A0WX	0	1	1	1	1	0
TCGA-BH-A0AV	0	1	1	1	1	0
TCGA-BH-A0BW	0	1	1	1	1	0
TCGA-D8-A142	1	1	1	1	1	1
TCGA-E2-A159	0	1	1	1	1	0
TCGA-AR-A1AI	1	1	1	1	1	1
TCGA-AR-A1AQ	1	1	1	1	1	1
