# Supplementary material for: Predictors of Chemosensitivity in Triple Negative Breast Cancer: An Integrated Genomic Analysis
Source: PLoS Med. 2016 Dec 13;13(12):e1002193. doi: 10.1371/journal.pmed.1002193 (PMC5154510; doi:10.1371/journal.pmed.1002193)
Supplement: S3 Table — (XLSX) [file pmed.1002193.s016.xlsx]

## Sheet: S4
Gene	Expression in BRCA-D	Signature Weight
BRCA1	Underexpressed	-0.0384615
MCM4	Underexpressed	-0.0384615
B4GALT5	Underexpressed	-0.0384615
CSE1L	Underexpressed	-0.0384615
FAM83D	Underexpressed	-0.0384615
SRPK1	Underexpressed	-0.0384615
MELK	Underexpressed	-0.0384615
TGS1	Underexpressed	-0.0384615
YWHAB	Underexpressed	-0.0384615
SMARCC1	Underexpressed	-0.0384615
CCDC138	Underexpressed	-0.0384615
TCP1	Underexpressed	-0.0384615
HNRNPR	Underexpressed	-0.0384615
DARS2	Underexpressed	-0.0384615
RACGAP1	Underexpressed	-0.0384615
VTA1	Underexpressed	-0.0384615
PEX3	Underexpressed	-0.0384615
CCT2	Underexpressed	-0.0384615
TMPRSS4	Underexpressed	-0.0384615
SLC25A24	Underexpressed	-0.0384615
SAMD4B	Underexpressed	-0.0384615
MTFR1	Underexpressed	-0.0384615
PRKDC	Underexpressed	-0.0384615
PEX1	Underexpressed	-0.0384615
DDX21	Underexpressed	-0.0384615
MAP3K4	Underexpressed	-0.0384615
CALML4	Overexpressed	0.0416667
SENP8	Overexpressed	0.0416667
SNX22	Overexpressed	0.0416667
MTHFS	Overexpressed	0.0416667
MRAS	Overexpressed	0.0416667
TM2D3	Overexpressed	0.0416667
C1QTNF1	Overexpressed	0.0416667
CITED4	Overexpressed	0.0416667
ST20	Overexpressed	0.0416667
RASGEF1C	Overexpressed	0.0416667
HEXA	Overexpressed	0.0416667
GLRX	Overexpressed	0.0416667
NDRG2	Overexpressed	0.0416667
SNX33	Overexpressed	0.0416667
CCDC57	Overexpressed	0.0416667
NPAS3	Overexpressed	0.0416667
ZNF397OS	Overexpressed	0.0416667
ELP2	Overexpressed	0.0416667
ZNF271	Overexpressed	0.0416667
C15orf58	Overexpressed	0.0416667
IL17RC	Overexpressed	0.0416667
GHRLOS	Overexpressed	0.0416667
MESDC1	Overexpressed	0.0416667
C18orf21	Overexpressed	0.0416667
